# Supplementary material for: Batch correction of microarray data substantially improves the identification of genes differentially expressed in Rheumatoid Arthritis and Osteoarthritis
Source: BMC Med Genomics. 2012 Jun 8;5:23. doi: 10.1186/1755-8794-5-23 (PMC3528008; doi:10.1186/1755-8794-5-23)
Supplement: Additional file 1 — Table S1. Mean expression values of differentially expressed genes of interest in RA and OA patients with and without BC for all time points. [file 1755-8794-5-23-S1.xls]

## Sheet: Tabelle1
Time point 0
			RA			OA
Symbol	GCID	Before BC	After BC	Change(%)	Before BC	After BC	Change(%)
COL1A1	GC17M045617_at	10.6629	10.6363	-0.249455	9.79284	9.85201	0.604219
COL1A2	GC07P093861_at	13.8944	13.8952	0.00604914	13.5441	13.5621	0.133319
COL3A1	GC02P189547_at	13.616	13.5994	-0.122564	12.9372	12.9668	0.228935
COL5A2	GC02M189604_at	11.6638	11.6589	-0.0421012	10.841	10.8516	0.0977485
COL11A1	GC01M103055_at	8.1413	8.37265	2.84172	6.46972	6.23024	-3.70154
BGN	GC0XP152413_at	10.2006	10.1312	-0.680409	8.91172	8.99468	0.930938
TINAGL1	GC01P031814_at	6.58024	6.74235	2.4636	6.27674	6.12502	-2.41719
COL27A1	GC09P115957_at	7.4537	7.46261	0.119483	6.68751	6.70288	0.229845
Time point 1 TGF
			RA			OA
Symbol	GCID	Before BC	After BC	Change(%)	Before BC	After BC	Change(%)
COL1A1	GC17M045617_at	10.6247	10.5966	-0.264686	10.012	10.0525	0.404486
COL1A2	GC07P093861_at	13.9004	13.9018	0.0101331	13.5302	13.5491	0.140008
COL3A1	GC02P189547_at	13.5527	13.5396	-0.0964561	12.8005	12.8448	0.346234
COL5A2	GC02M189604_at	11.687	11.6643	-0.194593	10.7997	10.8187	0.175263
COL11A1	GC01M103055_at	8.05171	8.27316	2.75037	6.36819	6.11253	-4.0146
BGN	GC0XP152413_at	10.16	10.0829	-0.758928	8.88986	8.98018	1.01599
TINAGL1	GC01P031814_at	6.64293	6.7839	2.12215	6.40041	6.28448	-1.81123
COL27A1	GC09P115957_at	7.46805	7.49177	0.317683	6.74697	6.78127	0.508345
Time point 1 TNF
			RA			OA
Symbol	GCID	Before BC	After BC	Change(%)	Before BC	After BC	Change(%)
COL1A1	GC17M045617_at	10.6207	10.5947	-0.245106	9.80544	9.85321	0.487162
COL1A2	GC07P093861_at	13.8606	13.8628	0.0157773	13.4899	13.5029	0.0960381
COL3A1	GC02P189547_at	13.6016	13.5956	-0.0443051	12.8501	12.8696	0.151339
COL5A2	GC02M189604_at	11.6272	11.6231	-0.0352868	10.8085	10.8227	0.13098
COL11A1	GC01M103055_at	7.93205	8.16815	2.97652	6.37931	6.13104	-3.89183
BGN	GC0XP152413_at	10.0831	10.0134	-0.691988	8.82439	8.92454	1.13496
TINAGL1	GC01P031814_at	6.55491	6.72181	2.54617	6.33002	6.13598	-3.06538
COL27A1	GC09P115957_at	7.41266	7.42517	0.168797	6.70101	6.72641	0.379137
Time point 2 TGF
			RA			OA
Symbol	GCID	Before BC	After BC	Change(%)	Before BC	After BC	Change(%)
COL1A1	GC17M045617_at	10.7137	10.6822	-0.293804	10.2489	10.2881	0.382759
COL1A2	GC07P093861_at	13.8288	13.8287	-0.000640622	13.4443	13.4629	0.138384
COL3A1	GC02P189547_at	13.4312	13.4154	-0.118065	12.5947	12.6521	0.455036
COL5A2	GC02M189604_at	11.5669	11.5683	0.0122924	10.765	10.7745	0.0881168
COL11A1	GC01M103055_at	7.96328	8.19366	2.89299	6.30802	6.05554	-4.0025
BGN	GC0XP152413_at	10.2687	10.1939	-0.72823	9.06044	9.14949	0.98286
TINAGL1	GC01P031814_at	6.79508	6.94547	2.21326	6.40335	6.25694	-2.28632
COL27A1	GC09P115957_at	7.69431	7.68479	-0.123748	6.87229	6.88916	0.245443
Time point 2 TNF
			RA			OA
Symbol	GCID	Before BC	After BC	Change(%)	Before BC	After BC	Change(%)
COL1A1	GC17M045617_at	10.5814	10.5543	-0.256258	9.74097	9.80406	0.647699
COL1A2	GC07P093861_at	13.8051	13.8095	0.0314411	13.3803	13.3839	0.0269566
COL3A1	GC02P189547_at	13.5694	13.5753	0.0441235	12.8594	12.8761	0.129527
COL5A2	GC02M189604_at	11.5598	11.563	0.0278766	10.824	10.838	0.129198
COL11A1	GC01M103055_at	7.83438	8.06399	2.93085	6.38513	6.15689	-3.5746
BGN	GC0XP152413_at	10.0891	10.0181	-0.703905	8.91282	8.98327	0.790421
TINAGL1	GC01P031814_at	6.65887	6.81236	2.30508	6.24564	6.08854	-2.51537
COL27A1	GC09P115957_at	7.61934	7.61529	-0.0531051	6.82814	6.82784	-0.00435443
Time point 4 TGF
			RA			OA
Symbol	GCID	Before BC	After BC	Change(%)	Before BC	After BC	Change(%)
COL1A1	GC17M045617_at	10.8308	10.7998	-0.28598	10.3521	10.3977	0.440044
COL1A2	GC07P093861_at	13.8622	13.8661	0.0275371	13.5114	13.5347	0.17235
COL3A1	GC02P189547_at	13.6244	13.6044	-0.14697	13.0556	13.0857	0.230568
COL5A2	GC02M189604_at	11.9051	11.8779	-0.228343	11.2402	11.2115	-0.255599
COL11A1	GC01M103055_at	7.80254	8.02806	2.89033	6.07698	5.82863	-4.08671
BGN	GC0XP152413_at	10.4398	10.357	-0.793991	9.44714	9.50323	0.593641
TINAGL1	GC01P031814_at	6.79585	6.92894	1.95843	6.4133	6.25433	-2.47869
COL27A1	GC09P115957_at	7.93856	7.91889	-0.24779	7.12316	7.09253	-0.430067
Time point 4 TNF
			RA			OA
Symbol	GCID	Before BC	After BC	Change(%)	Before BC	After BC	Change(%)
COL1A1	GC17M045617_at	10.5008	10.4792	-0.205038	9.64677	9.71122	0.668082
COL1A2	GC07P093861_at	13.7859	13.7914	0.0399015	13.3205	13.3274	0.0515795
COL3A1	GC02P189547_at	13.6428	13.6344	-0.0613144	13.0713	13.0762	0.0376723
COL5A2	GC02M189604_at	11.6318	11.6309	-0.00775626	11.0189	11.0249	0.0538988
COL11A1	GC01M103055_at	7.71741	7.9348	2.81688	6.1332	5.90562	-3.71057
BGN	GC0XP152413_at	10.1585	10.0816	-0.757478	9.03472	9.08955	0.606963
TINAGL1	GC01P031814_at	6.5245	6.70051	2.69766	6.25623	6.05884	-3.15505
COL27A1	GC09P115957_at	8.01285	7.98197	-0.385458	7.41559	7.36477	-0.685301
Time point 12 TGF
			RA			OA
Symbol	GCID	Before BC	After BC	Change(%)	Before BC	After BC	Change(%)
COL1A1	GC17M045617_at	11.1797	11.1425	-0.333056	10.677	10.6698	-0.0674565
COL1A2	GC07P093861_at	14.0085	14.0126	0.0298391	13.7835	13.7644	-0.138052
COL3A1	GC02P189547_at	13.9794	13.9666	-0.0911735	13.7355	13.7141	-0.156339
COL5A2	GC02M189604_at	12.5231	12.4883	-0.277884	11.8347	11.8144	-0.171963
COL11A1	GC01M103055_at	7.45789	7.70502	3.3137	5.59328	5.46393	-2.31271
BGN	GC0XP152413_at	10.9684	10.8997	-0.626106	10.0142	10.0955	0.812296
TINAGL1	GC01P031814_at	6.85372	7.00658	2.23032	6.36202	6.2256	-2.1444
COL27A1	GC09P115957_at	8.01479	8.01667	0.023498	7.46796	7.3989	-0.924856
Time point 12 TNF
			RA			OA
Symbol	GCID	Before BC	After BC	Change(%)	Before BC	After BC	Change(%)
COL1A1	GC17M045617_at	10.4166	10.3855	-0.298382	9.9507	10.0211	0.707476
COL1A2	GC07P093861_at	13.7835	13.7832	-0.00221057	13.5313	13.5383	0.0516653
COL3A1	GC02P189547_at	13.8203	13.7921	-0.204493	13.4065	13.4291	0.168729
COL5A2	GC02M189604_at	11.593	11.5787	-0.123536	11.1154	11.1022	-0.118351
COL11A1	GC01M103055_at	6.90567	7.14454	3.45901	5.32012	5.14229	-3.34271
BGN	GC0XP152413_at	10.0226	9.93816	-0.842479	9.00158	9.04435	0.475128
TINAGL1	GC01P031814_at	6.48478	6.62733	2.19821	6.2873	6.15228	-2.14758
COL27A1	GC09P115957_at	7.7378	7.76186	0.310894	7.09907	7.04167	-0.80856
