# Supplementary material for: Batch correction of microarray data substantially improves the identification of genes differentially expressed in Rheumatoid Arthritis and Osteoarthritis
Source: BMC Med Genomics. 2012 Jun 8;5:23. doi: 10.1186/1755-8794-5-23 (PMC3528008; doi:10.1186/1755-8794-5-23)
Supplement: Additional file 5 — Table S2. Comparison of the power values for the differentiation of RA and OA before and after BC for the differentially expressed genes [applied values: means ± standard deviations (SD)] calculated using GPower [25]. [file 1755-8794-5-23-S5.xls]

## Sheet: Blatt1
	without BC				with BC				Power
	OA		RA		OA		RA
Gene	Mean	SD	Mean	SD	Mean	SD	Mean	SD	without BC	with BC
COL1A1	9.79284	0.782401	10.6629	0.679583	9.85201	0.47182	10.6363	0.502748	0.794	0.964
COL1A2	13.5441	0.589683	13.8944	0.47814	13.5621	0.337998	13.8952	0.312614	0.333	0.668
COL3A1	12.9372	0.830336	13.616	0.6529	12.9668	0.485277	13.5994	0.429972	0.567	0.898
COL5A2	10.841	0.705421	11.6638	0.762316	10.8516	0.46421	11.6589	0.519182	0.746	0.970
COL11A1	6.46972	0.932384	8.1413	0.892593	6.23024	0.620588	8.37265	0.672418	0.990	1
BGN	8.91172	0.836336	10.2006	0.856842	8.99468	0.45548	10.1312	0.460445	0.945	1
TINAGL1	6.27674	0.618865	6.58024	0.733486	6.12502	0.515143	6.74235	0.453153	0.182	0.846
COL27A1	6.68751	0.476589	7.4537	0.586672	6.70288	0.464734	7.46261	0.52203	0.918	0.949
