# Supplementary material for: Batch correction of microarray data substantially improves the identification of genes differentially expressed in Rheumatoid Arthritis and Osteoarthritis
Source: BMC Med Genomics. 2012 Jun 8;5:23. doi: 10.1186/1755-8794-5-23 (PMC3528008; doi:10.1186/1755-8794-5-23)
Supplement: Additional file 6 — Table S3. Differentially expressed genes calculated with LIMMA for 20 permutations. [file 1755-8794-5-23-S6.xls]

## Sheet: Tabelle1
Permutation 1	Permutation 2	Permutation 3	Permutation 4	Permutation 5	Permutation 6	Permutation 7	Permutation 8	Permutation 9	Permutation 10	Permutation 11	Permutation 12	Permutation 13	Permutation 14	Permutation 15	Permutation 16	Permutation 17	Permutation 18	Permutation 19	Permutation 20
LOC554203	CPXM2	B4GALT1		IFNA1	CPXM2	IFNA1	B4GALT1	B4GALT1	B4GALT1	B4GALT1	IFNA1	IFNA1	B4GALT1	B4GALT1	IFNA1	B4GALT1	B4GALT1	B4GALT1	B4GALT1
PLA2G2A	B4GALT1	CPXM2		ID1	B4GALT1	CPXM2	CPXM2	CPXM2	SECTM1		B4GALT1	B4GALT1	CPXM2	CPXM2	B4GALT1	CPXM2	CPXM2
B4GALT1	AP3M2			DHDDS	AP3M2	B4GALT1	SECTM1		CPXM2		CPXM2	CPXM2			CPXM2		AP3M2
				NA		TAF1A	FGF16				CRTAP	SECTM1			TAF1A		SECTM1
				CPXM2		RMND1	AP3M2				SECTM1	AP3M2			STX6		PDCD2
				B4GALT1		PIK3R5	ZNF184				FGF16	TAF1A			RMND1
				EPO		SECTM1	FAM62B				PLA2G2A	C8orf38			LOC100132319
				C6orf50		LOC554203	CCDC78				DNAJA1	MORF4L2			CRTAP
				CRTAP		HAX1	MORF4L2				MORF4L2				MORF4L2
				SRGAP3		FAM62B	DNAJA1				TTC3				AP3M2
				TTC14		C8orf38	MED21				ERI1				ERI1
				KCNS3		ELAVL3	NA				FAM62B				C8orf38
				SERPINA7		ERI1	AMELX				AP3M2				ALX3
				TAF1A		FGF16	SPHKAP				ALX3				SECTM1
				LOC100132319		ATP6V1B2	MTNR1A				C8orf38				AMELX
				C8orf38		AP3M2	LGR6				AMELX				PIK3R5
				CLIC2		MORF4L2	UNQ1887				CCDC78				HAX1
				AP3M2		HTT	GPRIN3				PRPH2				DNAJA1
				RMND1		LOC100132319	PPARG				LIMK1				LOC554203
				PRPH2		COQ10B	DTL				COL4A5				CCDC78
				MORF4L2		AMELX					HTT				HTT
				PEG3		CD14					ZNF184				PRPH2
				MORN4		LOC400654					UNQ1887				FAM62B
				HTT		ZNF184					LIMCH1				TCF21
				COQ10B		COL4A5					LOC554203				DACH2
				S1PR2		PRPH2					LGR6				LIMK1
				PDCD2		NFATC4					GPRIN3				COL4A5
				TUSC3		PLA2G2A					TCF21				ZNF184
				PLA2G2A		DNAJA1					DTL				UCP3
				CCDC78		CBR4									UNQ1887
				STX6		TNNC2									LGR6
				FAM62B		TCF21									FGF16
				ADK		HAUS8									DMRT2
				RPS24		STX6
				TRYX3		ZNF207
				ALX3		WNT8B
				AMELX		COX6B1
				GGA1		SOX30
				GPM6B		COPS5
				PSMC3		PIGA
				SDHC		RNF122
				PIK3R5		LOC440149
				MED14		IRX3
				LOC554203		DACH2
				PRM1		LOC729799
				LOC347475		MED21
				CYB561D1		DMRT2
				UMPS		SLC25A14
				ZNF184		SRXN1
				SOCS1		ADAM19
				SECTM1		ARSA
				COL4A5		GRB10
				ERI1		NA
				HAX1		RBPMS
				CROT
				DYNC1LI1
				DNAJA1
				TNNC2
				AKT3
				LIMK1
				CEP170
				SCARA3
				HIF1AN
				XYLB
				NA
				FGF16
				TTC3
				KRT33B
				UNQ1887
				SERGEF
				ZNF160
				CHPF
				KLHL1
				RAB15
				TMEM33
				TEX264
				ABCC12
				TAAR5
				2003-09-01
				TLR7
				GPRIN3
				SLITRK6
				MAT2B
				LIMCH1
				CD44
				LGR6
				CD14
				TCF21
				LOC400654
				STK11IP
				GPER
				LUC7L
				LRRC57
				UGT1A8
				SPINK6
				NFATC4
				ACOX3
				UCP3
				FAM134A
				B3GNT5
				SLC1A2
				CHRNA3
				DTL
				HCG2P7
				GCLC
				IGFBP3
				ZNF558
				LOC284475
				MTX3
				DDN
				SIGLEC5
				PLXNC1
				DACH2
				CNTROB
				DHX40
				TPCN2
				NA
				ATP6V1B2
				C14orf83
				MTNR1A
				NR1H3
				JPH3
				MED21
				PDZD11
				OLIG3
				PDE1C
				LOC339483
				OFCC1
				AP1S3
				BMPR2
				FXYD6
				TMEM168
				ZKSCAN5
				WNT8B
				SRD5A3
				IFNK
				SPHKAP
				SAMM50
				GPR85
				LOC550113
				TGFBR2
				SPCS3
				DGKZ
				ZFAND2B
				LOC728613
				MDH2
				TMEM154
				ABLIM2
				VLDLR
				LARP7
				PPAPDC2
				NDST3
				PPARG
				WSCD1
				GRB10
				BPA-1
				SLC16A11
				ATAD3C
				MPV17L
				DUOX2
				NRF1
				RPL7AP68
				TNP2
				PCGF3
				CCDC69
				MYL10
				OMP
				FLJ37798
				TMEM209
				BSN
				MFAP2
				CHD3
				ST7OT2
				SYNPO2L
				CYP2J2
				NSUN3
				KCTD10
				PPM1L
				SNAP29
				ELOVL7
				ST7L
				C20orf144
				HOXD13
				ALKBH4
				LOC340017
				FLJ20021
				NR6A1
				PLEKHO2
				ALKBH8
				SMYD2
				NCAPH
				MDK
				AGPAT5
				MKRN2
				KIF3A
				FAM148A
				DRD5
				PIGA
				APOLD1
				HTR1D
				GMFB
				MRPL33
				WBP5
				ACO1
				HIST1H2BN
				SNCB
				LIAS
				ALDH1A2
				FAT3
				ZNF14
				CHMP4C
				CASP4
				PIAS3
				SHMT2
				MAGEC3
				MUDENG
				C17orf72
				CRHR2
				LOC642776
				PPARGC1A
				GLP2R
				CRP
				PPTC7
				PL-5283
				LOC346887
				BPESC1
				ENSG00000204025
				HYAL4
				ANKRD7
				ANKRD43
				NRXN2
				DGKD
				C9orf82
				OR7D2
				LOC645591
				LOC284950
				LOC255167
				COPS7A
				SRA1
				SAG
				ESPNL
				hCG_2045089
				EHBP1
				ARF4
				CISH
				SEC61G
				CSF2
				CYTH3
				ANXA9
				MRPS27
				TM2D1
				MTF2
				ZNF238
				COX18
				LOC100129427
				RNF14
				RB1
				NTN4
				BNIP3L
				LOC283387
				OAZ2
				IL7R
				SLC36A1
				PDE6D
				CTXN3
				SLC35B2
				DHPS
				LOC440149
