# Supplementary material for: Batch correction of microarray data substantially improves the identification of genes differentially expressed in Rheumatoid Arthritis and Osteoarthritis
Source: BMC Med Genomics. 2012 Jun 8;5:23. doi: 10.1186/1755-8794-5-23 (PMC3528008; doi:10.1186/1755-8794-5-23)
Supplement: Additional file 8 — Table S4. Mann–Whitney U tests for the comparison between RA and OA in a), or for the comparison between TNF-α and TGF-β1 in b); +, significant difference; -, lack of significant difference; *, significance test is not applicable (technical replicates). [file 1755-8794-5-23-S8.xls]

## Sheet: Tabelle1
a)
		RA TNF vs OA TNF					RA TGF vs OA TGF
GC ID	Gene Symbol	0	1	2	4	12	0	1	2	4	12
GC17M045617_at	COL1A1	+	+	+	+	+	+	+	+	+	-
GC07P093861_at	COL1A2	+	+	+	+	+	+	+	+	+	+
GC02P189547_at	COL3A1	+	+	+	+	+	+	+	+	+	+
GC02M189604_at	COL5A2	+	+	+	+	+	+	+	+	+	+
GC01M103055_at	COL11A1	+	+	+	+	+	+	+	+	+	+
GC0XP152413_at	BGN	+	+	+	+	+	+	+	+	+	+
GC01P031814_at	TINAGL1	+	+	+	+	+	+	+	+	+	+
GC09P115957_at	COL27A1	+	+	+	+	+	+	+	+	+	+
b)
		RA TGF vs RA TNF					OA TGF vs OA TNF
GC ID	Gene Symbol	0	1	2	4	12	0	1	2	4	12
GC17M045617_at	COL1A1	*	-	-	-	+		-	+	+	-
GC07P093861_at	COL1A2	*	-	-	-	+	*	-	-	+	-
GC02P189547_at	COL3A1	*	-	-	-	+	*	-	-	-	-
GC02M189604_at	COL5A2	*	-	-	-	+	*	-	-	-	+
GC01M103055_at	COL11A1	*	-	-	-	-	*	-	-	-	-
GC0XP152413_at	BGN	*	-	-	+	+	*	-	-	+	+
GC01P031814_at	TINAGL1	*	-	-	-	-	*	-	-	-	-
GC09P115957_at	COL27A1	*	-	-	-	-	*	-	-	-	-
